# Supplementary material for: The N gene protects tomato plants from tomato brown rugose fruit virus infection
Source: Plant Biotechnol J. 2025 Jul 2;23(10):4339–49. doi: 10.1111/pbi.70237 (PMC12483991; doi:10.1111/pbi.70237)
Supplement: Supplementary file 2 — Table S1 (a) DAS‐ELISA Average OD405 ToBRFV‐infected systemic leaves of tomato and tobacco plants 21 dpi at 22 °C (Table 1, Trial 1, Exp1‐Exp3). (b) RT‐qPCR analysis of relative ToBRFV RNA levels in systemic leaves of ToBRFV‐infected tomato and tobacco plants at 22 °C (Table 1, Trial 1, Exp1‐Exp3). (c) Average OD405 DAS‐ELISA of ToBRFV‐infected systemic leaves of tomato and tobacco plants at 21 dpi, 22 °C (Table 1, Trial 2 Exp4‐Exp5). (d) RT‐qPCR analysis of the relative ToBRFV RNA levels in systemic leaves of infected tomato and tobacco plants at 22 °C (Figure 2, Table 1, Trial 2, Exp4‐Exp5). (e) Average OD405 of DAS‐ELISA assays of ToBRFV‐infected systemic leaves of tomato and tobacco plants at 30 °C (Table 2, Exp1‐Exp3). (f) RT‐qPCR analysis of relative ToBRFV RNA levels in systemic leaves of infected tomato and tobacco plants 30 °C (See Table 2, Exp1‐3). [file PBI-23-4339-s001.xlsx]

## Sheet: S1a OD₄₀₅_ToBRFV Trial 1 22ºC
Supplementary Table S1a. DAS-ELISA Average OD405 ToBRFV-infected systemic leaves of tomato and tobacco plants 21 dpi at 22°C (Table 1, Trial 1, Exp1-Exp3).
Cultivar/Line	Trial 1	Plant No.	Technical	Technical	Technical	Average	Standard	Average OD405	Standard Error of the Mean	Tukey HSD significance letter
	Experiment		Replicate 1	Replicate 2	Replicate 3		deviation		SEM
Tomatoᴺᴺ	1	1	0.075	0.08	0.081	0.0786667	0.00321455	0.104727	0.022046	a
		2	0.084	0.079	0.085	0.0826667	0.00321455
		3	0.093	0.089	0.087	0.0896667	0.00305505
	2	1	0.082	0.088	0.093	0.0876667	0.00550757
		2	0.089	0.092	0.093	0.0913333	0.00208167
		3	0.087	0.084	0.09	0.087	0.003
	3	1	0.076	0.075	0.078	0.0763333	0.00152753
		2	0.081	0.084	0.079	0.0813333	0.00251661
		3	0.074	0.07	0.069	0.071	0.00264575
		4	0.077	0.069	0.068	0.0713333	0.00493288
		5	0.358	0.36	0.287	0.335	0.0415812
VF36	1	1	1.473	1.585	1.487	1.515	0.0610246	1.58774	0.0385916	b
		2	1.699	1.715	1.708	1.70733	0.00802081
		3	1.583	1.64	1.589	1.604	0.0313209
	2	1	1.534	1.547	1.585	1.55533	0.0265016
		2	1.656	1.679	1.79	1.70833	0.0716543
		3	1.626	1.639	1.684	1.64967	0.0304357
	3	1	1.531	1.512	1.433	1.492	0.0519711
		2	1.655	1.41	1.44	1.50167	0.133635
		3	1.556	1.556	1.557	1.55633	0.00057735
		4	1.733	1.529	1.498	1.58667	0.127673
		5	2.432	1.743	1.693	1.956	0.412985
Tomato::Tm-2²	1	1	1.327	1.34	1.38	1.349	0.0276225	1.49033	0.0439666	c
		2	1.548	1.59	1.556	1.56467	0.022301
		3	1.43	1.419	1.428	1.42567	0.00585947
	2	1	1.554	1.51	1.563	1.54233	0.0283608
		2	1.524	1.548	1.518	1.53	0.0158745
		3	1.479	1.476	1.481	1.47867	0.00251661
	3	1	1.542	1.531	1.521	1.53133	0.010504
		2	1.452	1.394	1.417	1.421	0.0292062
		3	1.57	1.545	1.596	1.57033	0.0255016
		4	1.612	1.578	1.617	1.60233	0.0212211
		5	1.013	1.057	1.116	1.062	0.0516817
Moneymaker	1	1	1.73	1.692	1.764	1.72867	0.0360185	1.64811	0.0216566	b
		2	1.683	1.638	1.72	1.68033	0.041065
		3	1.624	1.645	1.641	1.63667	0.0111505
	2	1	1.694	1.684	1.687	1.68833	0.0051316
		2	1.546	1.551	1.561	1.55267	0.00763763
		3	1.637	1.64	1.648	1.64167	0.00568624
	3	1	1.616	1.617	1.571	1.60133	0.0262742
		2	1.555	1.561	1.474	1.53	0.0485901
		3	1.768	1.755	1.797	1.77333	0.0215019
		4	1.705	1.747	1.722	1.72467	0.0211266
		5	1.588	1.641	1.628	1.619	0.0276225
Mock_Tomatoᴺᴺ			0.088	0.08	0.084	0.084	0.004
Mock_VF36			0.084	0.094	0.084	0.0873333	0.0057735
Mock_Moneymaker			0.083	0.083	0.094	0.0866667	0.00635085
Mock_Tomato::Tm-22			0.079	0.076	0.082	0.079	0.003
Blank Control			0.077	0.074	0.072	0.0743333	0.00251661
Positive Control			1.908	1.705	1.743	1.78533	0.107918
Samsun NN	1	1	0.08	0.078	0.083	0.0803333	0.00251661	0.0861852	0.00143507	a
		2	0.09	0.092	0.09	0.0906667	0.0011547
		3	0.089	0.092	0.094	0.0916667	0.00251661
	2	1	0.085	0.088	0.081	0.0846667	0.00351188
		2	0.087	0.081	0.084	0.084	0.003
		3	0.091	0.085	0.087	0.0876667	0.00305505
	3	1	0.082	0.08	0.085	0.0823333	0.00251661
		2	0.094	0.084	0.103	0.0936667	0.00950438
		3	0.081	0.079	0.082	0.0806667	0.00152753
		4	0.083	0.08	0.081	0.0813333	0.00152753
		5	0.078	0.081	0.08	0.0796667	0.00152753
Samsun nn	1	1	1.588	1.532	1.662	1.594	0.0652074	1.60374	0.0174588	b
		2	1.639	1.68	1.73	1.683	0.0455741
		3	1.577	1.569	1.571	1.57233	0.00416333
	2	1	1.523	1.519	1.531	1.52433	0.0061101
		2	1.596	1.543	1.589	1.576	0.0287924
		3	1.627	1.676	1.681	1.66133	0.0298385
	3	1	1.591	1.44	1.775	1.602	0.167771
		2	1.664	1.514	1.764	1.64733	0.125831
		3	1.538	1.572	1.61	1.57333	0.0360185
		4	1.493	1.544	1.561	1.53267	0.0353883
		5	1.716	1.758	1.657	1.71033	0.0507379
Mock_Samsun NN			0.101	0.089	0.122	0.104	0.0167033
Mock_Samsun nn			0.076	0.082	0.084	0.0806667	0.00416333
Blank Control			0.077	0.074	0.072	0.0743333	0.00251661
Postive Control			1.908	1.705	1.743	1.78533	0.107918

## Sheet: S1b_RT-qPCR_ToBRFV Trial 1 22ºC
Supplementary Table S1b. RT-qPCR analysis of relative ToBRFV RNA levels in systemic leaves of ToBRFV-infected tomato and tobacco plants at 22°C (Table 1, Trial 1, Exp1-Exp3).
			ToBRFV Ct						Actin Ct
Cultivar/Line	Trial 1		Technical	Technical	Technical	Average	Standard		Technical	Technical	Technical	Average	Standard		Delta-ct	Delta-delta-ct	Fold change	Normalized ToBRFV RNA		Average normalized ToBRFV RNA	Standard error of the mean	Tukey HSD letters
	Experiment	Plant No.	Replicate 1	Replicate 2	Replicate 3		deviation		Replicate 1	Replicate 2	Replicate 3		deviation
Tomatoᴺᴺ	1	1	40	40	40	40	0		20.54	20.63	20.71	20.6267	0.085049		19.3733	26.8333	8.36299e-09	8.01847e-09		2.29749e-05	2.18967e-05	a
		2	40	40	40	40	0		20.97	20.78	21.03	20.9267	0.130512		19.0733	26.5333	1.02961e-08	9.87189e-09
		3	40	40	40	40	0		21.08	21.14	21.17	21.13	0.0458258		18.87	26.33	1.18544e-08	1.13661e-08
	2	1	40	40	40	40	0		20.61	20.77	20.59	20.6567	0.0986577		19.3433	26.8033	8.53872e-09	8.18695e-09
		2	40	40	40	40	0		20.88	20.64	20.82	20.78	0.1249		19.22	26.68	9.30079e-09	8.91763e-09
		3	40	40	40	40	0		21.04	20.96	20.9	20.9667	0.0702377		19.0333	26.4933	1.05855e-08	1.01494e-08
	3	1	40	40	40	40	0		20.84	20.97	20.81	20.8733	0.085049		19.1267	26.5867	9.92238e-09	9.51361e-09
		2	40	40	40	40	0		21.05	21.02	20.98	21.0167	0.0351188		18.9833	26.4433	1.09588e-08	1.05073e-08
		3	40	40	40	40	0		21.07	21.06	21.02	21.05	0.0264575		18.95	26.41	1.1215e-08	1.07529e-08
		4	40	40	40	40	0		20.44	20.58	20.63	20.55	0.0984886		19.45	26.91	7.93018e-09	7.60348e-09
		5	25.07	25.23	26.46	25.5867	0.760548		21.13	21.03	21.31	21.1567	0.141892		4.43	11.89	0.000263483	0.000252629
VF36	1	1	11.73	11.85	11.8	11.7933	0.0602771		20.46	20.65	20.71	20.6067	0.130512		-8.81333	-1.35333	2.55502	2.44976		1.99418	0.247466	b
		2	12.99	13.15	13.08	13.0733	0.0802081		20.82	20.63	20.48	20.6433	0.170392		-7.57	-0.11	1.07923	1.03477
		3	12.83	12.64	12.89	12.7867	0.130512		20.72	20.77	20.81	20.7667	0.0450925		-7.98	-0.52	1.43396	1.37488
	2	1	11.34	11.47	11.45	11.42	0.07		20.6	20.71	20.7	20.67	0.0608276		-9.25	-1.79	3.45815	3.31569
		2	11.65	11.79	11.9	11.78	0.1253		21.07	21.14	21.21	21.14	0.07		-9.36	-1.9	3.73213	3.57838
		3	12.26	12.39	12.4	12.35	0.0781025		20.84	20.89	20.69	20.8067	0.104083		-8.45667	-0.996667	1.99538	1.91318
	3	1	11.63	11.89	11.7	11.74	0.134536		20.02	20.69	20.54	20.4167	0.351615		-8.67667	-1.21667	2.32409	2.22835
		2	13.15	12.86	12.92	12.9767	0.15308		21.12	21.18	21.08	21.1267	0.0503322		-8.15	-0.69	1.61328	1.54682
		3	11.83	11.83	11.97	11.8767	0.080829		20.31	20.59	20.48	20.46	0.141067		-8.58333	-1.12333	2.1785	2.08875
		4	11.98	12.31	12.22	12.17	0.170587		20.33	20.1	20.24	20.2233	0.115902		-8.05333	-0.593333	1.50873	1.44657
		5	12.95	12.77	12.67	12.7967	0.141892		20.1	20.39	20.28	20.2567	0.146401		-7.46	0	1	0.958804
Tomato::Tm-2²	1	1	11.77	11.94	11.83	11.8467	0.0862168		20.85	20.69	20.73	20.7567	0.0832666		-8.91	-1.45	2.73208	2.61953		1.94492	0.376614	b
		2	12.48	12.59	12.55	12.54	0.0556776		20.29	20.37	20.33	20.33	0.04		-7.79	-0.33	1.25701	1.20523
		3	13.73	13.69	13.68	13.7	0.0264575		20.81	20.88	20.87	20.8533	0.0378594		-7.15333	0.306667	0.808508	0.7752
	2	1	13.94	13.99	13.93	13.9533	0.0321455		20.9	20.86	20.91	20.89	0.0264575		-6.93667	0.523333	0.695762	0.6671
		2	11.44	11.48	11.55	11.49	0.0556776		20.95	20.89	20.88	20.9067	0.0378594		-9.41667	-1.95667	3.88164	3.72173
		3	12.79	12.76	12.81	12.7867	0.0251661		20.88	20.79	20.76	20.81	0.06245		-8.02333	-0.563333	1.47768	1.4168
	3	1	13.38	13.37	13.43	13.3933	0.0321455		20.52	20.64	20.59	20.5833	0.0602771		-7.19	0.27	0.82932	0.795155
		2	12.29	12.34	12.31	12.3133	0.0251661		20.6	20.97	20.79	20.7867	0.185023		-8.47333	-1.01333	2.01857	1.93541
		3	11.51	11.14	11.36	11.3367	0.1861		20.95	21.02	20.91	20.96	0.0556776		-9.62333	-2.16333	4.47949	4.29495
		4	13.85	13	13.34	13.3967	0.427824		20.47	20.47	20.75	20.5633	0.161658		-7.16667	0.293333	0.816014	0.782398
		5	11.67	11.21	11.62	11.5	0.252389		20.81	20.5	20.76	20.69	0.166433		-9.19	-1.73	3.31728	3.18062
Moneymaker	1	1	12.7	12.92	12.76	12.7933	0.113725		20.47	20.65	20.76	20.6267	0.146401		-7.83333	-0.373333	1.29534	1.24198		1	0.0855326	c
		2	13.63	13.73	13.82	13.7267	0.0950438		20.71	20.86	20.62	20.73	0.121244		-7.00333	0.456667	0.728668	0.698649
		3	12.24	12.45	12.41	12.3667	0.111505		20.33	20.39	20.43	20.3833	0.0503322		-8.01667	-0.556667	1.47087	1.41027
	2	1	12.94	12.84	12.87	12.8833	0.051316		20.93	20.78	20.82	20.8433	0.0776745		-7.96	-0.5	1.41421	1.35595
		2	13.46	13.51	13.61	13.5267	0.0763763		20.97	21.04	20.92	20.9767	0.0602771		-7.45	0.01	0.993092	0.952181
		3	13.37	13.4	13.48	13.4167	0.0568624		20.5	20.61	20.68	20.5967	0.0907377		-7.18	0.28	0.823591	0.789662
	3	1	13.29	13.63	13.68	13.5333	0.212211		20.87	20.59	20.89	20.7833	0.16773		-7.25	0.21	0.864537	0.828921
		2	12.56	12.32	12.46	12.4467	0.120554		20.31	20.05	20.21	20.19	0.131149		-7.74333	-0.283333	1.217	1.16687
		3	13.6	13.36	13.51	13.49	0.121244		20.39	20.41	20.38	20.3933	0.0152753		-6.90333	0.556667	0.679871	0.651863
		4	12.36	12.4	12.48	12.4133	0.061101		20.2	20.37	20.29	20.2867	0.085049		-7.87333	-0.413333	1.33176	1.2769
		5	13.89	13.97	14.03	13.9633	0.0702377		20.73	20.79	20.91	20.81	0.0916515		-6.84667	0.613333	0.653685	0.626755
Mock_Tomatoᴺᴺ			40	40	40	40	0		19.33	19.14	19.19	19.22	0.0984886		20.78	28.24	3.15437e-09	3.02442e-09
Mock_VF36			40	40	40	40	0		19.9	20.03	19.88	19.9367	0.0814453		20.0633	27.5233	5.18383e-09	4.97028e-09
Mock_Moneymaker			40	40	40	40	0		19.78	19.94	20.03	19.9167	0.126623		20.0833	27.5433	5.11247e-09	4.90185e-09
Mock_Tomato::Tm-2²			40	40	40	40	0		19.2	19.25	19.29	19.2467	0.0450925		20.7533	28.2133	3.21322e-09	3.08085e-09
														MM average	-7.46		1.04297
																mult factor	0.958804
			ToBRFV						Tubulin
Cultivar/Line	Experiment	Plant #	Technical	Technical	Technical	Average	Standard		Technical	Technical	Technical	Average	Standard		Delta-ct	Delta-delta-ct	Fold change	Normalized virus		Average normalized virus	Standard error of the mean	Tukey HSD letters
	(Exp)		Replicate 1	Replicate 2	Replicate 3		deviation		Replicate 1	Replicate 2	Replicate 3		deviation
Samsun NN	1	1	40	40	40	40	0		20.48	20.62	20.55	20.55	0.07		19.45	27.9621	3.8244e-09	3.75202e-09		3.63533e-09	1.20546e-10	a
		2	40	40	40	40	0		20.33	20.23	20.36	20.3067	0.0680686		19.6933	28.2055	3.23082e-09	3.16967e-09
		3	40	40	40	40	0		20.47	20.46	20.51	20.48	0.0264575		19.52	28.0321	3.64326e-09	3.57431e-09
	2	1	40	40	40	40	0		20.64	20.69	20.6	20.6433	0.0450925		19.3567	27.8688	4.07999e-09	4.00277e-09
		2	40	40	40	40	0		20.79	20.68	20.76	20.7433	0.0568624		19.2567	27.7688	4.37282e-09	4.29006e-09
		3	40	40	40	40	0		20.77	20.81	20.74	20.7733	0.0351188		19.2267	27.7388	4.46471e-09	4.38021e-09
	3	1	40	40	40	40	0		20.29	20.33	20.37	20.33	0.04		19.67	28.1821	3.28349e-09	3.22135e-09
		2	40	40	40	40	0		20.31	20.52	20.39	20.4067	0.105987		19.5933	28.1055	3.4627e-09	3.39717e-09
		3	40	40	40	40	0		20.42	20.39	20.48	20.43	0.0458258		19.57	28.0821	3.51916e-09	3.45256e-09
		4	40	40	40	40	0		20.39	20.47	20.41	20.4233	0.0416333		19.5767	28.0888	3.50294e-09	3.43664e-09
		5	40	40	40	40	0		20.4	20.33	20.38	20.37	0.0360555		19.63	28.1421	3.37581e-09	3.31192e-09
Samsun nn	1	1	11.88	11.5	11.62	11.6667	0.194251		20.52	20.36	20.41	20.43	0.0818535		-8.76333	-0.251212	1.19021	1.16768		1	0.0571972	b
		2	11.69	11.68	11.73	11.7	0.0264575		20.15	20.1	20.17	20.14	0.0360555		-8.44	0.0721212	0.951238	0.933235
		3	11.77	11.69	11.71	11.7233	0.0416333		20.32	20.23	20.38	20.31	0.0754983		-8.58667	-0.0745455	1.05303	1.0331
	2	1	12.23	12.19	12.21	12.21	0.02		20.46	20.48	20.44	20.46	0.02		-8.25	0.262121	0.833861	0.818079
		2	11.96	11.84	11.89	11.8967	0.0602771		20.57	20.7	20.63	20.6333	0.0650641		-8.73667	-0.224545	1.16841	1.1463
		3	11.7	11.76	11.81	11.7567	0.0550757		20.66	20.71	20.64	20.67	0.0360555		-8.91333	-0.401212	1.32062	1.29562
	3	1	12.08	12.1	12.17	12.1167	0.0472582		20.91	20.97	20.89	20.9233	0.0416333		-8.80667	-0.294545	1.2265	1.20329
		2	11.79	11.89	11.92	11.8667	0.0680686		20.28	20.66	20.51	20.4833	0.191398		-8.61667	-0.104545	1.07516	1.05481
		3	11.93	11.85	11.9	11.8933	0.0404145		20.29	20.34	20.37	20.3333	0.0404145		-8.44	0.0721212	0.951238	0.933235
		4	12.39	12.41	12.47	12.4233	0.0416333		20.43	20.49	20.41	20.4433	0.0416333		-8.02	0.492121	0.710979	0.697523
		5	12.47	12.51	12.57	12.5167	0.0503322		20.52	20.6	20.61	20.5767	0.0493288		-8.06	0.452121	0.730967	0.717133
Mock_Samsun NN			40	40	40	40	0		21.31	21.47	21.39	21.39	0.08		18.61	27.1221	6.84586e-09	6.7163e-09
Mock_Samsun nn			40	40	40	40	0		21.09	21.05	21.13	21.09	0.04		18.91	27.4221	5.56057e-09	5.45533e-09
														nn average	-8.51212		1.01929
																mult factor	0.981074
Positive Control			11.83	11.9	11.79	11.84	0.0556776		21.24	21.36	21.38	21.3267	0.0757188
Negative Control			40	40	40	40	0		21.05	21.12	21.09	21.0867	0.0351188

## Sheet: S1c_OD₄₀₅ ToBRFV Trial 2 22ºC
Supplementary Table S1c. Average OD405 DAS-ELISA of ToBRFV-infected systemic leaves of tomato and tobacco plants at 21dpi, 22°C (Table 1, Trial 2 Exp4-Exp5).
Cultivar/Line	Trial 2	Plant No.	Technical	Technical	Technical	Average	Standard		Average	Standard error of the mean	Tukey HSD letter
	Experiment		Replicate 1	Replicate 2	Replicate 3		Deveation
TomatoNN	4	1	0.05	0.1	0.081	0.077	0.0252389		0.129433	0.0455305	a
		2	0.554	0.478	0.522	0.518	0.0381576
		3	0.081	0.059	0.062	0.0673333	0.0119304
		4	0.4	0.295	0.12	0.271667	0.141451
		5	0.06	0.065	0.082	0.069	0.0115326
	5	1	0.042	0.052	0.06	0.0513333	0.0090185
		2	0.046	0.041	0.052	0.0463333	0.00550757
		3	0.062	0.044	0.073	0.0596667	0.0146401
		4	0.091	0.059	0.078	0.076	0.0160935
		5	0.052	0.059	0.063	0.058	0.00556776
VF36	4	1	0.454	0.404	0.456	0.438	0.0294618		0.4462	0.0170426	b
		2	0.392	0.37	0.38	0.380667	0.0110151
		3	0.517	0.454	0.475	0.482	0.032078
		4	0.662	0.534	0.491	0.562333	0.0889513
		5	0.556	0.486	0.441	0.494333	0.0579511
	5	1	0.434	0.4	0.47	0.434667	0.0350048
		2	0.449	0.416	0.52	0.461667	0.0531445
		3	0.413	0.418	0.46	0.430333	0.0258134
		4	0.37	0.423	0.33	0.374333	0.0466512
		5	0.364	0.417	0.43	0.403667	0.0349619
Mock_TomtoNN	4	1	0.068	0.055	0.058	0.0603333	0.00680686		0.05575
		2	0.047	0.062	0.053	0.054	0.00754983
Mock_VF36	5	1	0.048	0.052	0.049	0.0496667	0.00208167
		2	0.059	0.061	0.057	0.059	0.002
Samsun NN	4	1	0.052	0.049	0.05	0.0503333	0.00152753		0.0562222	0.00327793	a
		2	0.046	0.046	0.06	0.0506667	0.0080829
		3	0.047	0.047	0.059	0.051	0.0069282
	5	1	0.049	0.054	0.058	0.0536667	0.00450925
		2	0.058	0.054	0.064	0.0586667	0.00503322
		3	0.07	0.069	0.08	0.073	0.00608276
Samsun nn	4	1	0.467	0.445	0.568	0.493333	0.0655922		0.492278	0.0221512	b
		2	0.543	0.48	0.57	0.531	0.0461844
		3	0.54	0.573	0.592	0.568333	0.0263122
	5	1	0.502	0.491	0.547	0.513333	0.0296704
		2	0.427	0.417	0.478	0.440667	0.0327159
		3	0.366	0.457	0.398	0.407	0.0461628
Mock_Samsun NN		1	0.068	0.061	0.06	0.063	0.0043589		0.0564167
		2	0.04	0.047	0.052	0.0463333	0.00602771
Mock_Samsun nn		1	0.051	0.056	0.063	0.0566667	0.00602771
		2	0.065	0.062	0.052	0.0596667	0.00680686
Positive Control			0.612	0.578	0.635	0.608333	0.0286764
Blank Control			0.049	0.042	0.051	0.0473333	0.00472582

## Sheet: S1d_RT-qPCR ToBRFV Trial 2 22ºC
Supplementary Table S1d. RT-qPCR analysis of the relative ToBRFV RNA levels in systemic leaves of infected tomato and tobacco plants at 22°C.(Figure 2, Table 1, Trial 2, Exp4-Exp5)
			ToBRFV Ct						Actin Ct
Cultivar/Line	Trial 2	Plant No.	Technical	Technical	Technical	Average	Standard		Technical	Technical	Technical	Average	Standard		Delta-Ct	Delta-delta-ct	Fold change	Normalized ToBRFV RNA		Average normalized ToBRFV	Standard error of the mean	Tukey HSD letter
	Experiment		Replicate 1	Replicate 2	Replicate 3		deviation		Replicate 1	Replicate 1	Replicate 1		deviation
Tomatoᴺᴺ	4	1	40	40	40	40	0		20.01	19.77	19.64	19.8067	0.187705		20.1933	29.3227	1.48935e-09	1.11223e-09		0.0150667	0.0142935	a
		2	13.97	13.6	13.65	13.74	0.200749		21.16	20.49	20.03	20.56	0.568243		-6.82	2.30933	0.201754	0.150667
		3	40	40	40	40	0		20.24	20.07	20.61	20.3067	0.276104		19.6933	28.8227	2.10626e-09	1.57293e-09
		4	40	40	40	40	0		19.73	19.62	19.82	19.7233	0.100167		20.2767	29.406	1.40576e-09	1.0498e-09
		5	40	40	40	40	0		19.78	19.82	20.07	19.89	0.157162		20.11	29.2393	1.57792e-09	1.17837e-09
	5	1	40	40	40	40	0		20.06	19.95	20.12	20.0433	0.0862168		19.9567	29.086	1.75486e-09	1.3105e-09
		2	40	40	40	40	0		20.12	20.19	20.02	20.11	0.08544		19.89	29.0193	1.83785e-09	1.37248e-09
		3	40	40	40	40	0		20.2	20.3	20.23	20.2433	0.051316		19.7567	28.886	2.0158e-09	1.50537e-09
		4	40	40	40	40	0		20.21	20.12	19.59	19.9733	0.335012		20.0267	29.156	1.67174e-09	1.24844e-09
		5	40	40	40	40	0		20	20.18	20.42	20.2	0.210713		19.8	28.9293	1.95615e-09	1.46083e-09
VF36	4	1	10.57	10.47	10.56	10.5333	0.0550757		20.31	20.53	20.87	20.57	0.282135		-10.0367	-0.907333	1.87558	1.40065		1	0.205723	b
		2	10.43	10.61	10.8	10.6133	0.185023		20.54	20.61	20.77	20.64	0.117898		-10.0267	-0.897333	1.86262	1.39098
		3	10.88	10.1	10.7	10.56	0.408412		21.03	20.88	20.76	20.89	0.135277		-10.33	-1.20067	2.29846	1.71646
		4	10.78	10.87	10.91	10.8533	0.0665833		21.67	21.16	21.42	21.4167	0.255016		-10.5633	-1.434	2.70195	2.01778
		5	10.64	10.17	10.41	10.4067	0.235018		20.83	20.42	20.56	20.6033	0.208407		-10.1967	-1.06733	2.09556	1.56493
	5	1	11.87	12.12	12.07	12.02	0.132288		20.78	21.23	20.83	20.9467	0.246644		-8.92667	0.202667	0.868943	0.648915
		2	12.42	12.54	12.57	12.51	0.0793725		19.79	19.72	20.02	19.8433	0.15695		-7.33333	1.796	0.287972	0.215054
		3	11.91	11.37	11.66	11.6467	0.270247		20.32	20.05	20.25	20.2067	0.140119		-8.56	0.569333	0.673928	0.503281
		4	12.79	12.46	12.33	12.5267	0.237136		20.45	20.36	20.17	20.3267	0.142945		-7.8	1.32933	0.397952	0.297185
		5	12.08	12.16	12.23	12.1567	0.0750555		19.7	19.46	19.87	19.6767	0.205994		-7.52	1.60933	0.32775	0.244759
Mock_TomtoNN		1	40	40	40	40	0		19.96	19.96	20.03	19.9833	0.0404145		20.0167	29.146	1.68337e-09	1.25712e-09		1.21774e-09
		2	40	40	40	40	0		19.98	19.69	20	19.89	0.173494		20.11	29.2393	1.57792e-09	1.17837e-09
Mock_VF36		1	40	40	40	40	0		19.57	19.5	19.78	19.6167	0.145717		20.3833	29.5127	1.30558e-09	9.74987e-10		1.21774e-09
		2	40	40	40	40	0		19.97	19.77	19.89	19.8767	0.100664		20.1233	29.2527	1.5634e-09	1.16753e-09
														VF36 average	-9.12933		1.33907
																mult factor	0.746787
			ToBRFV Ct						Tub2A Ct
Samsun NN	4	1	40	40	40	40	0		21.79	21.57	21.64	21.6667	0.112398		18.3333	20.6894	5.91366e-07	3.33155e-07		4.37084e-07	4.77949e-08	a
		2	40	40	40	40	0		21.38	21.42	21.67	21.49	0.157162		18.51	20.8661	5.23208e-07	2.94757e-07
		3	40	40	40	40	0		22.38	22.41	22.55	22.4467	0.0907377		17.5533	19.9094	1.01545e-06	5.7207e-07
	5	1	40	40	40	40	0		22.5	22.13	22.34	22.3233	0.185562		17.6767	20.0328	9.32251e-07	5.25197e-07
		2	40	40	40	40	0		21.71	21.65	21.69	21.6833	0.0305505		18.3167	20.6728	5.98238e-07	3.37026e-07
		3	40	40	40	40	0		22.68	22.22	22.35	22.4167	0.237136		17.5833	19.9394	9.94556e-07	5.60297e-07
Samsun nn	4	1	21.61	21.71	21.78	21.7	0.08544		21.75	21.52	21.51	21.5933	0.135769		0.106667	2.46278	0.181397	0.102193		1	0.406485	b
		2	18.49	17.67	17.87	18.01	0.427551		20.53	20.72	20.76	20.67	0.122882		-2.66	-0.303889	1.23447	0.695455
		3	20.52	20.22	20.86	20.5333	0.320208		20.99	21.15	21.07	21.07	0.08		-0.536667	1.81944	0.28333	0.159618
	5	1	16.05	15.92	15.89	15.9533	0.085049		20.7	20.8	20.74	20.7467	0.0503322		-4.79333	-2.43722	5.41598	3.05117
		2	16.62	17.05	16.98	16.8833	0.230723		19.28	19.77	19.82	19.6233	0.298385		-2.74	-0.383889	1.30485	0.735108
		3	17.23	17.23	17.3	17.2533	0.0404145		20.71	20.86	20.73	20.7667	0.0814453		-3.51333	-1.15722	2.23028	1.25646
Mock_Samsun NN		1	40	40	40	40	0		21.99	21.61	21.71	21.77	0.196977		18.23	20.5861	6.35277e-07	3.57892e-07		3.69852e-07
		2	40	40	40	40	0		21.94	21.86	21.79	21.8633	0.0750555		18.1367	20.4928	6.77734e-07	3.81811e-07
Mock_Samsun nn		1	40	40	40	40	0		20.96	21.17	21.03	21.0533	0.106927		18.9467	21.3028	3.86567e-07	2.17778e-07		2.10957e-07
		2	40	40	40	40	0		21.01	20.92	20.95	20.96	0.0458258		19.04	21.3961	3.6235e-07	2.04135e-07
														nn average	-2.35611		1.77505
																mult factor	0.563364
Positive Control			10.66	10.78	10.61	10.6833	0.0873689		21.11	21.19	21.07	21.1233	0.061101
Negative Control			40	40	40	40	0		21.13	21.3	21.22	21.2167	0.085049

## Sheet: S1e_OD₄₀₅ ToBRFV Trial 1 30ºC
Supplementary Table S1e. Average OD405 of DAS-ELISA assays of ToBRFV infected systemic leaves of tomato and tobacco plants at 30°C (Table 2, Exp1-Exp3)
Cultivar/Line	Trial 1	Plant No.	Technical	Technical	Technical	Average	Standard		Average	Standard error of the mean	Tukey HSD letter
	Exp		Replicate 1	Replicate 2	Replicate 3		Deviation
Tomatoᴺᴺ	1	1	1.654	1.7	1.664	1.67267	0.0241937		1.75648	0.0189716	ab
		2	1.732	1.818	1.76	1.77	0.0438634
		3	1.712	1.727	1.831	1.75667	0.06481
	2	1	1.683	1.691	1.737	1.70367	0.0291433
		2	1.83	1.922	1.852	1.868	0.0480416
		3	1.627	1.651	1.731	1.66967	0.0544549
	3	1	1.834	1.927	1.806	1.85567	0.063343
		2	1.876	1.772	1.688	1.77867	0.0941771
		3	1.75	1.713	1.711	1.72467	0.0219621
		4	1.696	1.715	1.772	1.72767	0.0395517
		5	1.722	1.806	1.854	1.794	0.0668132
VF36	1	1	1.87	1.824	1.846	1.84667	0.0230072		1.82209	0.0293425	a
		2	1.776	1.726	1.809	1.77033	0.0417892
		3	1.976	1.907	1.893	1.92533	0.0444335
	2	1	1.849	1.961	1.945	1.91833	0.060575
		2	1.71	1.779	1.684	1.72433	0.0490951
		3	1.795	1.785	1.689	1.75633	0.0585263
	3	1	2.01	1.888	1.855	1.91767	0.0816476
		2	1.9	1.895	1.824	1.873	0.0425088
		3	1.681	1.657	1.51	1.616	0.0925797
		4	1.838	1.776	1.7	1.77133	0.0691183
		5	2.088	1.922	1.761	1.92367	0.163506
Tomato::Tm-2²	1	1	1.761	1.794	1.815	1.79	0.0272213		1.79964	0.0374075	ab
		2	1.964	2.068	1.987	2.00633	0.0546291
		3	1.723	1.642	1.746	1.70367	0.0546291
	2	1	1.638	1.677	1.696	1.67033	0.0295691
		2	1.783	1.759	1.72	1.754	0.0317962
		3	1.827	1.761	1.795	1.79433	0.0330051
	3	1	1.677	1.686	1.749	1.704	0.0392301
		2	1.937	1.96	1.982	1.95967	0.0225019
		3	1.63	1.668	1.702	1.66667	0.0360185
		4	1.707	1.752	1.764	1.741	0.03005
		5	2.051	2.029	1.938	2.006	0.0599083
Moneymaker	1	1	1.712	1.574	1.52	1.602	0.0990152		1.66873	0.0417918	b
		2	1.62	1.718	1.565	1.63433	0.0775005
		3	1.545	1.744	1.521	1.60333	0.122411
	2	1	1.692	1.537	1.591	1.60667	0.0786787
		2	1.89	1.993	1.818	1.90033	0.0879564
		3	1.685	1.698	1.745	1.70933	0.0315647
	3	1	1.729	1.74	1.666	1.71167	0.0399291
		2	1.615	1.726	1.694	1.67833	0.0571343
		3	1.889	1.99	1.913	1.93067	0.0527668
		4	1.526	1.465	1.663	1.55133	0.101402
		5	1.457	1.4	1.427	1.428	0.0285132
Mock_TomatoNN			0.092	0.069	0.075	0.0786667	0.0119304
Mock_VF36			0.071	0.079	0.08	0.0766667	0.00493288
Mock_Moneymaker			0.073	0.075	0.079	0.0756667	0.00305505
Mock_Tomato::Tm-22			0.1	0.099	0.097	0.0986667	0.00152753
Samsun NN	1	1	1.904	1.756	2.04	1.9	0.142042		1.81288	0.0241612	a
		2	1.77	1.651	1.968	1.79633	0.160132
		3	1.78	1.858	1.824	1.82067	0.0391067
	2	1	1.758	1.81	1.762	1.77667	0.0289367
		2	1.662	1.645	1.609	1.63867	0.0270617
		3	1.898	1.85	1.941	1.89633	0.0455229
	3	1	1.798	1.86	1.88	1.846	0.0427551
		2	1.963	1.92	1.873	1.91867	0.0450148
		3	1.738	1.69	1.762	1.73	0.0366606
		4	1.748	1.725	1.806	1.75967	0.0417413
		5	1.819	1.847	1.91	1.85867	0.0466083
Samsun nn	1	1	1.764	1.793	2.05	1.869	0.15742		1.74494	0.0225157	ab
		2	1.668	1.678	1.735	1.69367	0.0361432
		3	1.858	1.792	1.87	1.84	0.042
	2	1	1.747	1.851	1.786	1.79467	0.0525389
		2	1.67	1.654	1.691	1.67167	0.0185562
		3	1.59	1.564	1.718	1.624	0.0824379
	3	1	1.676	1.642	1.706	1.67467	0.0320208
		2	1.839	1.754	1.774	1.789	0.044441
		3	1.788	1.746	1.821	1.785	0.0375899
		4	1.698	1.675	1.697	1.69	0.013
		5	1.758	1.777	1.753	1.76267	0.0126623
Mock_Samsun NN			0.096	0.075	0.084	0.085	0.0105357
Mock_Samsun nn			0.083	0.075	0.076	0.078	0.0043589
Positive Control			2.121	2.088	2.02	2.07633	0.0515008
Blank Control			0.106	0.095	0.098	0.0996667	0.00568624

## Sheet: S1f_RT-qPCR ToBRFV Trial 1 30ºC
Supplementary Table S1f. RT-qPCR analysis of relative ToBRFV RNA levels in systemic leaves of infected tomato and tobacco plants 30°C. (See Table 2, Exp1-3)
	Trial 1		ToBRFV Ct						Actin Ct								2^-(delta-delta-ct)	Normalized ToBRFV RNA			Standard error of the mean	Tukey HSD letter
Cultivar/Line	Experiment	Plant No.	Technical	Technical	Technical	Average	Standard		Technical	Technical	Technical	Average	Standard		Delta-Ct	Delta-delta-Ct	Fold change			Average normalized ToBRFV RNA
	Exp		Replicate 1	Replicate 2	Replicate 3		deviation		Replicate 1	Replicate 2	Replicate 3		deviation
Tomatoᴺᴺ	1	1	10.23	10.33	10.41	10.3233	0.090185		20.74	20.9	20.79	20.89	0.0818535		-10.5667	-0.674545	1.59609	1.41258		1.80487	0.304634	a
		2	9.73	9.81	9.76	9.76667	0.0404145		21.04	20.98	20.89	20.9033	0.0754983		-11.1367	-1.24455	2.36944	2.09701
		3	10.12	10.27	10.31	10.2333	0.100167		20.95	20.89	20.67	20.77	0.147422		-10.5367	-0.644545	1.56325	1.38351
	2	1	10.83	10.91	10.87	10.87	0.04		20.66	20.72	20.73	20.95	0.0378594		-10.08	-0.187879	1.13909	1.00812
		2	9.98	9.88	9.82	9.89333	0.080829		21.24	21.19	21.16	21.015	0.0404145		-11.1217	-1.22955	2.34493	2.07532
		3	11.27	11.51	11.31	11.3633	0.128582		20.77	20.91	20.82	20.975	0.070946		-9.61167	0.280455	0.823332	0.728668
	3	1	11.37	11.43	11.42	11.4067	0.0321455		21.06	21.21	21.08	21.1167	0.0814453		-9.71	0.182121	0.881406	0.780066
		2	9.35	9.25	9.37	9.32333	0.064291		21.38	21.73	21.45	21.52	0.185203		-12.1967	-2.30455	4.94012	4.37212
		3	9.62	9.97	9.89	9.82667	0.183394		20.54	21.09	20.92	20.85	0.281603		-11.0233	-1.13121	2.19043	1.93858
		4	9.6	9.97	9.76	9.77667	0.185562		20.25	20.05	20.23	20.1767	0.110151		-10.4	-0.507879	1.42196	1.25847
		5	9.41	9.4	9.48	9.43	0.043589		21.14	20.84	20.97	20.9833	0.150444		-11.5533	-1.66121	3.16282	2.79917
VF36	1	1	10.76	10.82	10.84	10.8067	0.0416333		20.93	20.88	20.79	20.8667	0.070946		-10.06	-0.167879	1.12341	0.994241		1.17432	0.189534	a
		2	11.17	11.26	11.29	11.24	0.06245		20.92	20.98	20.89	20.93	0.0458258		-9.69	0.202121	0.869272	0.769326
		3	9.76	9.77	9.93	9.82	0.0953939		20.45	20.52	20.55	20.5067	0.051316		-10.6867	-0.794545	1.73453	1.5351
	2	1	9.49	9.61	9.45	9.51667	0.0832666		21.01	21.07	20.99	21.0233	0.0416333		-11.5067	-1.61455	3.06215	2.71008
		2	11.81	11.77	11.68	11.7533	0.0665833		20.86	20.78	20.81	20.8167	0.0404145		-9.06333	0.828788	0.563002	0.49827
		3	10.95	10.85	10.89	10.8967	0.0503322		21.07	21.14	21.17	21.1267	0.051316		-10.23	-0.337879	1.2639	1.11858
	3	1	11.65	11.45	11.62	11.5733	0.107858		20.8	20.81	20.93	20.8467	0.0723418		-9.27333	0.618788	0.651218	0.576343
		2	11.35	11.51	11.59	11.4833	0.122202		21.23	20.73	20.79	20.9167	0.273008		-9.43333	0.458788	0.727597	0.643941
		3	10.7	10.95	10.89	10.8467	0.130512		20.92	20.42	20.47	20.6033	0.275379		-9.75667	0.135455	0.910383	0.805711
		4	10.21	9.85	9.96	10.0067	0.184481		20.72	20.67	20.81	20.7333	0.070946		-10.7267	-0.834545	1.7833	1.57826
		5	9.9	9.64	9.88	9.80667	0.144684		20.54	20.66	20.69	20.63	0.0793725		-10.8233	-0.931212	1.90688	1.68763
Tomato::Tm-2²	1	1	10.61	10.74	10.65	10.6667	0.0665833		20.93	20.72	20.79	20.8133	0.106927		-10.1467	-0.254545	1.19296	1.0558		0.973818	0.204427	a
		2	9.64	9.68	9.87	9.73	0.122882		20.69	20.53	20.49	20.57	0.10583		-10.84	-0.947879	1.92903	1.70724
		3	11.23	11.42	11.46	11.37	0.122882		21.29	21.17	21.11	21.19	0.0916515		-9.82	0.0721212	0.951238	0.841869
	2	1	12.68	12.77	12.8	12.75	0.06245		21.1	21.18	21.04	21.1067	0.0702377		-8.35667	1.53545	0.344971	0.305307
		2	11.63	11.79	11.72	11.7133	0.0802081		20.63	20.43	20.39	20.4833	0.128582		-8.77	1.12212	0.459418	0.406596
		3	10.27	10.41	10.45	10.3767	0.0945163		21.44	21.19	21.32	21.3167	0.125033		-10.94	-1.04788	2.06749	1.82978
	3	1	11.71	11.86	11.79	11.7867	0.0750555		20.78	20.75	20.82	20.7833	0.0351188		-8.99667	0.895455	0.537578	0.475769
		2	11.89	11.36	11.5	11.5833	0.274651		21.08	20.81	20.91	20.9333	0.136504		-9.35	0.542121	0.68676	0.607799
		3	11.23	11.69	11.42	11.4467	0.231157		21.14	21.47	21.22	21.2767	0.172143		-9.83	0.0621212	0.957855	0.847724
		4	9.99	9.89	9.87	9.91667	0.064291		21.15	21.29	21.31	21.25	0.087178		-11.3333	-1.44121	2.71549	2.40327
		5	12.39	12.32	12.38	12.3633	0.0378594		20.43	20.22	20.3	20.3167	0.105987		-7.95333	1.93879	0.260835	0.230846
Moneymaker	1	1	10.71	10.57	10.52	10.6	0.0984886		21.21	21.28	21.34	21.2767	0.0650641		-10.6767	-0.784545	1.72255	1.5245		1	0.144543	a
		2	11.62	11.71	11.56	11.63	0.0754983		20.89	20.67	20.71	20.7567	0.117189		-9.12667	0.765455	0.588268	0.520631
		3	10.55	10.74	10.52	10.6033	0.119304		20.56	20.69	20.51	20.5867	0.0929157		-9.98333	-0.0912121	1.06526	0.942785
	2	1	11.69	11.53	11.59	11.6033	0.080829		21.45	21.54	21.63	21.54	0.09		-9.93667	-0.0445455	1.03136	0.912777
		2	9.89	9.99	9.81	9.89667	0.090185		20.82	20.7	20.73	20.75	0.06245		-10.8533	-0.961212	1.94694	1.72309
		3	10.85	10.98	11.05	10.96	0.101489		21.27	21.52	21.36	21.3833	0.126623		-10.4233	-0.531212	1.44514	1.27899
	3	1	10.98	11.26	10.97	11.07	0.164621		21.12	20.78	20.87	20.9233	0.176163		-9.85333	0.0387879	0.973472	0.861547
		2	10.05	10.31	10.27	10.21	0.14		21.07	21.15	21.09	21.1033	0.0416333		-10.8933	-1.00121	2.00168	1.77154
		3	11.13	11.17	11.21	11.17	0.04		20.17	20.31	20.19	20.2233	0.0757188		-9.05333	0.838788	0.559113	0.494829
		4	11.43	11.62	11.51	11.52	0.0953939		20.3	20.36	20.26	20.3067	0.0503322		-8.78667	1.10545	0.464756	0.41132
		5	11.43	11.4	11.48	11.4367	0.0404145		20.6	20.66	20.73	20.6633	0.0650641		-9.22667	0.665455	0.63049	0.557999
Mock_TomatoNN			40	40	40	40	0		21.66	21.87	21.74	21.7567	0.105987		18.2433	28.1355	3.39144e-09	3.00151e-09
Mock_VF36			40	40	40	40	0		21.69	21.72	21.77	21.7267	0.0404145		18.2733	28.1655	3.32165e-09	2.93974e-09
Mock_Moneymaker			40	40	40	40	0		21.86	21.52	21.79	21.7233	0.179536		18.2767	28.1688	3.31398e-09	2.93295e-09
Mock_Tomato::Tm-22			40	40	40	40	0		21.82	21.87	21.81	21.8333	0.0321455		18.1667	28.0588	3.57654e-09	3.16532e-09
														MM average	-9.89212		1.12991
																mult factor	0.885024
			ToBRFV						Tubulin								2^-(delta-delta-ct)
Samsun NN	1	1	16.36	16.85	16.59	16.6	0.245153		21.18	20.94	21.13	21.0833	0.126623		-4.48333	0.80697	0.571581	0.520441		1.04993	0.167583	a
		2	14.89	14.44	14.47	14.6	0.251595		20.82	20.88	20.98	20.8933	0.080829		-6.29333	-1.00303	2.00421	1.82489
		3	14.78	14.88	14.82	14.8267	0.0503322		20.79	20.86	20.89	20.8467	0.051316		-6.02	-0.729697	1.65829	1.50992
	2	1	15.58	15.81	15.62	15.67	0.122882		20.47	20.77	20.8	20.68	0.182483		-5.01	0.280303	0.823418	0.749746
		2	16.62	16.45	16.39	16.4867	0.119304		20.65	20.61	20.72	20.66	0.0556776		-4.17333	1.11697	0.461061	0.419809
		3	15.98	15.89	15.91	15.9267	0.0472582		20.49	20.58	20.63	20.5667	0.070946		-4.64	0.650303	0.637146	0.58014
	3	1	15.79	15.86	15.88	15.8433	0.0472582		20.94	20.88	20.79	20.87	0.0754983		-5.02667	0.263636	0.832986	0.758457
		2	15.96	15.98	15.87	15.9367	0.0585947		21.05	20.97	21.01	21.01	0.04		-5.07333	0.21697	0.860371	0.783392
		3	14.38	14.46	14.52	14.4533	0.0702377		20.96	21.1	21.01	21.0233	0.070946		-6.57	-1.2797	2.42788	2.21065
		4	14.88	14.95	14.96	14.93	0.043589		20.72	20.74	20.77	20.7433	0.0251661		-5.81333	-0.52303	1.43697	1.3084
		5	15.29	15.27	15.33	15.2967	0.0305505		20.49	20.56	20.58	20.5433	0.0472582		-5.24667	0.0436364	0.970206	0.883401
Samsun nn	1	1	16.68	16.42	16.48	16.5267	0.136137		20.2	20.25	20.35	20.2667	0.0763763		-3.74	1.5503	0.341438	0.310889		1	0.122246	a
		2	14.84	14.76	14.79	14.7967	0.0404145		20.21	20.37	20.29	20.29	0.08		-5.49333	-0.20303	1.15111	1.04812
		3	15.89	15.72	15.87	15.8267	0.0929157		20.33	20.37	20.25	20.3167	0.061101		-4.49	0.800303	0.574229	0.522852
	2	1	14.47	14.51	14.57	14.5167	0.0503322		20.83	20.98	20.92	20.91	0.0754983		-6.39333	-1.10303	2.14805	1.95586
		2	15.76	15.65	15.69	15.7	0.0556776		20.74	20.77	20.81	20.7733	0.0351188		-5.07333	0.21697	0.860371	0.783392
		3	15.59	15.54	15.48	15.5367	0.0550757		20.67	20.74	20.63	20.68	0.0556776		-5.14333	0.14697	0.903145	0.82234
	3	1	15.36	15.42	15.46	15.4133	0.0503322		21.02	21.09	20.95	21.02	0.07		-5.60667	-0.316364	1.24519	1.13378
		2	15.19	15.4	15.34	15.31	0.108167		20.67	20.78	20.76	20.7367	0.0585947		-5.42667	-0.136364	1.09913	1.00079
		3	15.38	15.46	15.41	15.4167	0.0404145		20.8	20.82	20.89	20.8367	0.0472582		-5.42	-0.129697	1.09406	0.996176
		4	14.98	15.05	14.97	15	0.043589		20.79	20.73	20.72	20.7467	0.0378594		-5.74667	-0.456364	1.37208	1.24932
		5	15.21	15.17	15.3	15.2267	0.0665833		20.86	20.89	20.91	20.8867	0.0251661		-5.66	-0.369697	1.29208	1.17648
Mock_Samsun NN			40	40	40	40	0		21.44	21.34	21.41	21.3967	0.051316		18.6033	23.8936	6.41651e-08	5.84241e-08
Mock_Samsun nn			40	40	40	40	0		21.41	21.38	21.39	21.3933	0.0152753		18.6067	23.897	6.4017e-08	5.82893e-08
														nn average	-5.2903		1.09826
																mult factor	0.910529
Positive Control			13.95	13.89	13.96	13.9333	0.0378594		21.14	21.46	21.23	21.2767	0.165025
Negative Control			40	40	40	40	0		20.34	20.33	20.41	20.36	0.043589
