# Supplementary material for: The N gene protects tomato plants from tomato brown rugose fruit virus infection
Source: Plant Biotechnol J. 2025 Jul 2;23(10):4339–49. doi: 10.1111/pbi.70237 (PMC12483991; doi:10.1111/pbi.70237)
Supplement: Supplementary file 3 — Table S2 (a) Average OD405 of DAS‐ELISA assays of TMV‐infected systemic leaves of tomato and tobacco plants 21 dpi at 22 °C (Figure S2b). (b) Relative TMV RNA levels in infected tomato and tobacco plants at 21 dpi, 22 °C (Figure S2c,d). (c) Average OD405 of DAS‐ELISA assays of TMV‐infected systemic leaves of tomato and tobacco plants at 30 °C at 21 dpi (Figure S3b). (d) RT‐qPCR analysis of relative TMV RNA levels in systemic leaves of infected tomato and tobacco plants at 30 °C (Figure S3c,d). [file PBI-23-4339-s002.xlsx]

## Sheet: S2a_OD₄₀₅_TMV 22°C
Supplementary Table S2a. Average OD405 of DAS-ELISA assays of TMV-infected systemic leaves of tomato and tobacco plants 21 dpi at 22°C (Figure S2b).
Cultivar/Line	Trial 1	Plant No.	Technical	Technical	Technical	Average	Standard	average OD405	standard error of the mean	Tukey HSD letter
	Exp		Replicate 1	Replicate 2	Replicate 3		deviation
Tomatoᴺᴺ	1	1	0.394	0.148	0.193	0.245	0.130985	0.203815	0.00924831	a
		2	0.148	0.186	0.449	0.261	0.163918
		3	0.185	0.232	0.197	0.204667	0.0244199
	2	1	0.192	0.2	0.162	0.184667	0.0200333
		2	0.194	0.169	0.187	0.183333	0.012897
		3	0.177	0.184	0.199	0.186667	0.0112398
	3	1	0.213	0.202	0.19	0.201667	0.0115036
		2	0.168	0.179	0.187	0.178	0.00953939
		3	0.165	0.197	0.206	0.189333	0.0215484
VF36	1	1	2.474	2.413	2.292	2.393	0.0926337	2.43011	0.0861723	b
		2	2.169	2.14	2.227	2.17867	0.0442982
		3	2.717	2.786	2.473	2.65867	0.164452
	2	1	1.971	1.959	2.061	1.997	0.0557494
		2	2.19	2.327	2.295	2.27067	0.0716682
		3	2.36	2.488	2.541	2.463	0.0930537
	3	1	2.275	2.33	2.382	2.329	0.053507
		2	2.741	2.789	2.791	2.77367	0.0283078
		3	2.824	2.835	2.763	2.80733	0.0387857
Samsun NN	1	1	0.181	0.147	0.159	0.162333	0.0172434	0.183704	0.00655743	a
		2	0.206	0.149	0.147	0.167333	0.0335012
		3	0.174	0.191	0.201	0.188667	0.0136504
	2	1	0.176	0.19	0.165	0.177	0.01253
		2	0.166	0.148	0.179	0.164333	0.0155671
		3	0.212	0.184	0.182	0.192667	0.016773
	3	1	0.158	0.176	0.193	0.175667	0.0175024
		2	0.138	0.162	0.291	0.197	0.0822861
		3	0.302	0.195	0.188	0.228333	0.0638931
Samsun nn	1	1	2.93	2.747	2.643	2.77333	0.145301	2.49037	0.0737108	b
		2	2.953	2.827	2.785	2.855	0.08743
		3	2.583	2.347	2.225	2.385	0.182
	2	1	2.57	2.265	2.363	2.39933	0.155712
		2	2.216	2.456	2.379	2.35033	0.122541
		3	2.177	2.281	2.182	2.21333	0.0586544
	3	1	2.629	2.725	2.733	2.69567	0.0578734
		2	2.292	2.204	2.189	2.22833	0.0556447
		3	2.609	2.413	2.517	2.513	0.0980612
Mock TomatoNN			0.191	0.139	0.151	0.160333	0.0272274
Mock VF36			0.156	0.139	0.26	0.185	0.0655057
Mock Samsun NN			0.143	0.137	0.163	0.147667	0.0136137
Mock Samsun nn			0.314	0.18	0.17	0.221333	0.0804073
Positive Control			3.179	3.052	3.016	3.08233	0.085629
Blank Control			0.191	0.203	0.154	0.182667	0.0255408

## Sheet: S2b RT-qPCR_TMV 22ºC
Supplementary Table S2b. Relative TMV RNA levels in infected tomato and tobacco plants at 21 dpi, 22ºC (Figure S2c, S2d).
			TMV						Actin/Tub2A								2^-(delta-delta-ct)
Cultivar/Line	Trial 1	Plant No.	Technical	Technical	Technical	Average	Standard		Technical	Technical	Technical	Average	Standard		Delta-Ct	Delta-delta-ct	Fold change	Normalized virus		Average normalized virus	Standard error of the mean	Tukey HSD letters
	(Exp)		Replicate 1	Replicate 2	Replicate 3		Deviation		Replicate 1	Replicate 2	Replicate 3		Deviation
Tomatoᴺᴺ	1	1	40	40	40	40	0		20.09	20.06	20.12	20.09	0.03		19.91	21.0907	4.47769e-07	3.37873e-07		4.05728e-07	2.45875e-08	a
		2	40	40	40	40	0		19.85	19.92	19.98	19.9167	0.0650641		20.0833	21.2641	3.97078e-07	2.99623e-07
		3	40	40	40	40	0		20.18	20.15	20.09	20.14	0.0458258		19.86	21.0407	4.6356e-07	3.49788e-07
	2	1	40	40	40	40	0		20.34	20.41	20.46	20.4033	0.0602771		19.5967	20.7774	5.56387e-07	4.19833e-07
		2	40	40	40	40	0		20.51	20.48	20.57	20.52	0.0458258		19.48	20.6607	6.0325e-07	4.55194e-07
		3	40	40	40	40	0		20.56	20.48	20.46	20.5	0.052915		19.5	20.6807	5.94945e-07	4.48927e-07
	3	1	40	40	40	40	0		20.22	20.27	20.29	20.26	0.0360555		19.74	20.9207	5.03767e-07	3.80127e-07
		2	40	40	40	40	0		20.5	20.93	21.05	20.8267	0.289194		19.1733	20.3541	7.46128e-07	5.63005e-07
		3	40	40	40	40	0		20.29	20.31	20.37	20.3233	0.0416333		19.6767	20.8574	5.26374e-07	3.97186e-07
VF36	1	1	18.89	19.33	19.21	19.1433	0.22745		19.86	20.01	19.97	19.9467	0.0776745		-0.803333	0.377407	0.76982	0.580882		1	0.264714	b
		2	18.79	18.69	18.77	18.75	0.052915		20.14	20.09	20.1	20.11	0.0264575		-1.36	-0.179259	1.1323	0.854401
		3	17.17	17.26	17.3	17.2433	0.0665833		20.38	20.31	20.4	20.3633	0.0472582		-3.12	-1.93926	3.83509	2.89384
	2	1	19.7	19.59	19.61	19.6333	0.0585947		20.47	20.41	20.5	20.46	0.0458258		-0.826667	0.354074	0.782372	0.590354
		2	20.19	20.27	20.29	20.25	0.052915		19.97	20.03	20.08	20.0267	0.0550757		0.223333	1.40407	0.377861	0.285122
		3	20.6	20.48	20.51	20.53	0.06245		20.12	20.23	20.16	20.17	0.0556776		0.36	1.54074	0.343709	0.259352
	3	1	19.27	19.33	19.38	19.3267	0.0550757		20.11	20.21	20.13	20.15	0.052915		-0.823333	0.357407	0.780566	0.588991
		2	17.74	17.89	17.91	17.8467	0.0929157		20.18	20.07	20.16	20.1367	0.0585947		-2.29	-1.10926	2.15735	1.62787
		3	18.24	18.35	18.3	18.2967	0.0550757		20.27	20.33	20.25	20.2833	0.0416333		-1.98667	-0.805926	1.74827	1.31919
														VF36 average	-1.18074		1.32526
																mult factor	0.754569
Samsun NN	1	1	40	40	40	40	0		21.52	21.34	21.37	21.41	0.0964365		18.59	18.5381	2.62701e-06	2.38494e-06		2.84999e-06	7.98813e-08	a
		2	40	40	40	40	0		21.98	21.7	21.81	21.83	0.141067		18.17	18.1181	3.51475e-06	3.19088e-06
		3	40	40	40	40	0		21.83	21.77	21.79	21.7967	0.0305505		18.2033	18.1515	3.43447e-06	3.118e-06
	2	1	40	40	40	40	0		21.74	21.77	21.59	21.7	0.0964365		18.3	18.2481	3.21189e-06	2.91593e-06
		2	40	40	40	40	0		21.68	21.75	21.79	21.74	0.0556776		18.26	18.2081	3.30218e-06	2.99791e-06
		3	40	40	40	40	0		21.55	21.69	21.61	21.6167	0.0702377		18.3833	18.3315	3.03162e-06	2.75227e-06
	3	1	40	40	40	40	0		21.49	21.57	21.55	21.5367	0.0416333		18.4633	18.4115	2.86808e-06	2.60381e-06
		2	40	40	40	40	0		21.76	21.54	21.68	21.66	0.111355		18.34	18.2881	3.12406e-06	2.83619e-06
		3	40	40	40	40	0		21.72	21.78	21.7	21.7333	0.0416333		18.2667	18.2148	3.28696e-06	2.98409e-06
Samsun nn	1	1	23.44	22.06	22.76	22.7533	0.690024		22.09	22.18	22.14	22.1367	0.0450925		0.616667	0.564815	0.676042	0.613749		1	0.14461	b
		2	22.46	22.38	22.4	22.4133	0.0416333		22.2	22.45	22.28	22.31	0.127671		0.103333	0.0514815	0.964945	0.876031
		3	22.58	22.47	22.5	22.5167	0.0568624		22.37	22.31	22.39	22.3567	0.0416333		0.16	0.108148	0.927778	0.842289
	2	1	20.77	20.65	20.63	20.6833	0.0757188		21.81	21.88	21.9	21.8633	0.0472582		-1.18	-1.23185	2.34868	2.13227
		2	21.6	21.66	21.59	21.6167	0.0378594		21.87	21.82	21.8	21.83	0.0360555		-0.213333	-0.265185	1.20179	1.09105
		3	21.77	21.81	21.82	21.8	0.0264575		21.65	21.72	21.74	21.7033	0.0472582		0.0966667	0.0448148	0.969414	0.880088
	3	1	22.29	22.25	22.33	22.29	0.04		21.67	21.61	21.7	21.66	0.0458258		0.63	0.578148	0.669823	0.608103
		2	21.92	22.04	21.89	21.95	0.0793725		21.98	22.06	21.88	21.9733	0.090185		-0.0233333	-0.0751852	1.0535	0.956423
		3	22.09	22.13	22.17	22.13	0.04		21.89	21.87	21.8	21.8533	0.0472582		0.276667	0.224815	0.855705	0.776857
														nn average	0.0518519		1.1015
																mult factor	0.907856
Mock Tomatoᴺᴺ			40	40	40	40	0		20.2	20.23	20.28	20.2367	0.0404145		19.7633	20.9441	4.95685e-07	3.74028e-07
Mock VF36			40	40	40	40	0		20.71	20.74	20.8	20.75	0.0458258		19.25	20.4307	7.07513e-07	5.33867e-07
Mock Samsun NN			40	40	40	40	0		21.69	21.66	21.72	21.69	0.03		18.31	19.4907	1.35738e-06	1.02424e-06
Mock Samsun nn			40	40	40	40	0		21.87	21.79	21.78	21.8133	0.0493288		18.1867	19.3674	1.47853e-06	1.11565e-06
Positive Control			13.35	13.39	13.42	13.3867	0.0351188		21.07	21.15	21.1	21.1067	0.0404145
Negative Control			40	40	40	40	0		20.87	20.98	20.91	20.92	0.0556776

## Sheet: S2c OD₄₀₅_TMV 30°C
Supplementary Table S2c Average OD405 of DAS-ELISA assays of TMV infected systemic leaves of tomato and tobacco plants at 30°C at 21 dpi (Figure S3b).
Cultivar/Line	Experiment	Plant #	Technical	Technical	Technical	Average	Standard		Average	Standard error of the mean	Tukey HSD letter
	Exp		Replica 1	Replica 2	Replicate 3		Deviation
Tomatoᴺᴺ	1	1	2.323	2.339	2.298	2.32	0.020664		2.23844	0.0445509	a
		2	2.13	2.141	2.106	2.12567	0.0178979
		3	2.285	2.332	2.198	2.27167	0.0679877
	2	1	2.602	2.36	2.462	2.47467	0.121496
		2	2.364	2.229	2.217	2.27	0.0816272
		3	2.276	2.254	2.22	2.25	0.0282135
	3	1	2.233	2.302	2.08	2.205	0.113618
		2	2.368	2.179	2.278	2.275	0.0945357
		3	1.865	1.987	2.01	1.954	0.0779295
VF36	1	1	2.223	2.114	2.237	2.19133	0.0673375		2.35807	0.0395153	ab
		2	2.478	2.476	2.502	2.48533	0.0144684
		3	2.407	2.286	2.273	2.322	0.0738986
	2	1	2.571	2.606	2.421	2.53267	0.0982768
		2	2.108	2.25	2.295	2.21767	0.0976029
		3	2.36	2.288	2.145	2.26433	0.109436
	3	1	2.32	2.383	2.462	2.38833	0.0711501
		2	2.461	2.539	2.498	2.49933	0.0390171
		3	2.367	2.335	2.263	2.32167	0.0532666
Samsun NN	1	1	2.557	2.662	2.626	2.615	0.0533573		2.567	0.0264959	c
		2	2.483	2.486	2.518	2.49567	0.0193993
		3	2.474	2.395	2.297	2.38867	0.0886698
	2	1	2.678	2.723	2.565	2.65533	0.0814023
		2	2.66	2.581	2.697	2.646	0.0592537
		3	2.512	2.645	2.548	2.56833	0.068792
	3	1	2.56	2.662	2.595	2.60567	0.0518298
		2	2.489	2.62	2.681	2.59667	0.0981037
		3	2.502	2.605	2.488	2.53167	0.0638931
Samsun nn	1	1	2.312	2.388	2.339	2.34633	0.038527		2.44078	0.0412521	bc
		2	2.508	2.497	2.445	2.48333	0.0336502
		3	2.385	2.364	2.225	2.32467	0.0869502
	2	1	2.492	2.565	2.46	2.50567	0.0538176
		2	2.516	2.436	2.579	2.51033	0.0716682
		3	2.357	2.281	2.383	2.34033	0.0530031
	3	1	2.752	2.639	2.783	2.72467	0.0757914
		2	2.392	2.307	2.289	2.32933	0.0550121
		3	2.467	2.322	2.418	2.40233	0.0737586
Mock TomatoNN			0.15	0.142	0.144	0.145333	0.00416333
Mock VF36			0.186	0.137	0.14	0.154333	0.0274651
Mock Samsun NN			0.284	0.204	0.2	0.229333	0.0473849
Mock Samsun nn			0.173	0.133	0.138	0.148	0.0217945
Positive Control			3.179	3.052	3.016	3.08233	0.085629
Blank Control			0.191	0.203	0.154	0.182667	0.0255408

## Sheet: S2d RT-qPCR_TMV 30°C
Supplementary Table S2d. RT-qPCR analysis of relative TMV RNA levels in systemic leaves of infected tomato and tobacco plants at 30°C. (Figure S3c, S3d).
			TMV						Actin/Tub2A								2^-(delta-delta-ct)
Cultivar/Line	Biological replicate	Plant #	Technical	Technical	Technical	Average	Standard		Technical	Technical	Technical	Average	Standard		Delta-ct	Delta-delta-ct	Fold change	Normalized virus		Average normalized virus	Standard error of the mean	Tukey HSD letter
	Exp		Replicate 1	Replicate 2	Replicate 3		deviation		Replicate 1	Replicate 2	Replicate 3		deviation
Tomatoᴺᴺ	1	1	17.02	16.94	17.07	17.01	0.0655744		21.08	21.11	21.04	21.0767	0.0351188		-4.06667	-0.471481	1.38653	1.32788		0.85147	0.095132	a
		2	17.15	17.2	17.23	17.1933	0.0404145		20.54	20.51	20.57	20.54	0.03		-3.34667	0.248519	0.84176	0.806154
		3	17.37	17.29	17.31	17.3233	0.0416333		20.47	20.51	20.57	20.5167	0.0503322		-3.19333	0.401852	0.756886	0.72487
	2	1	16.97	17.1	16.98	17.0167	0.0723418		20.76	20.86	20.73	20.7833	0.0680686		-3.76667	-0.171481	1.12621	1.07858
		2	18.82	18.76	18.8	18.7933	0.0305505		21.21	21.17	21.11	21.1633	0.0503322		-2.37	1.22519	0.427743	0.409649
		3	17.7	17.71	17.77	17.7267	0.0378594		20.98	20.91	20.88	20.9233	0.051316		-3.19667	0.398519	0.758637	0.726546
	3	1	17.77	17.88	17.9	17.85	0.07		20.68	20.53	20.6	20.6033	0.0750555		-2.75333	0.841852	0.557927	0.534326
		2	16.78	16.85	16.89	16.84	0.0556776		20.73	20.75	20.82	20.7667	0.0472582		-3.92667	-0.331481	1.2583	1.20508
		3	17.38	17.41	17.44	17.41	0.03		20.82	20.87	20.81	20.8333	0.0321455		-3.42333	0.171852	0.887702	0.850152
VF36	1	1	16.91	16.85	16.89	16.8833	0.0305505		20.72	20.66	20.76	20.7133	0.0503322		-3.83	-0.234815	1.17676	1.12698		1	0.087931	a
		2	16.8	16.97	16.91	16.8933	0.0862168		20.33	20.45	20.39	20.39	0.06		-3.49667	0.0985185	0.933992	0.894483
		3	16.63	16.67	16.71	16.67	0.04		20.54	20.59	20.6	20.5767	0.0321455		-3.90667	-0.311481	1.24098	1.18849
	2	1	17.2	17.13	17.09	17.14	0.0556776		21.09	21.14	20.98	21.07	0.0818535		-3.93	-0.334815	1.26122	1.20787
		2	16.52	16.68	16.7	16.6333	0.0986577		20.61	20.71	20.77	20.6967	0.080829		-4.06333	-0.468148	1.38333	1.32482
		3	16.88	16.92	16.87	16.89	0.0264575		20.73	20.79	20.81	20.7767	0.0416333		-3.88667	-0.291481	1.2239	1.17213
	3	1	18.09	18.21	18.14	18.1467	0.0602771		20.86	20.75	20.77	20.7933	0.0585947		-2.64667	0.948519	0.518164	0.496246
		2	17.51	17.6	17.55	17.5533	0.0450925		21.18	21.15	21.07	21.1333	0.0568624		-3.58	0.0151852	0.98953	0.947672
		3	17.99	17.92	17.87	17.9267	0.0602771		20.97	20.96	20.9	20.9433	0.0378594		-3.01667	0.578519	0.669651	0.641325
Mock TomatoNN			40	40	40	40	0		21.87	21.69	21.61	21.7233	0.133167		18.2767	21.8719	2.60565e-07	2.49543e-07
Mock VF36			40	40	40	40	0		21.17	21.17	21.32	21.22	0.0866025		18.78	22.3752	1.83822e-07	1.76047e-07
														VF36 average	-3.59519		1.04417
																mult factor	0.9577
Samsun NN	1	1	21.18	20.86	21.12	21.0533	0.170098		20.84	20.57	20.67	20.6933	0.136504		0.36	-2.60148	6.0691	5.54392		1.45816	0.527097	a
		2	27.66	27.31	27.57	27.5133	0.181751		20.46	20.52	20.49	20.49	0.03		7.02333	4.06185	0.0598771	0.0546958
		3	22.75	22.8	22.86	22.8033	0.0550757		20.71	20.77	20.8	20.76	0.0458258		2.04333	-0.918148	1.88969	1.72617
	2	1	25.62	25.71	25.73	25.6867	0.0585947		20.77	20.91	20.93	20.87	0.087178		4.81667	1.85519	0.276397	0.25248
		2	22.67	22.81	22.79	22.7567	0.0757188		21.07	20.98	20.92	20.99	0.0754983		1.76667	-1.19481	2.28915	2.09107
		3	23.39	23.41	23.44	23.4133	0.0251661		20.81	20.82	20.87	20.8333	0.0321455		2.58	-0.381481	1.30268	1.18996
	3	1	24.81	24.89	24.95	24.8833	0.0702377		21.87	21.89	21.99	21.9167	0.064291		2.96667	0.00518519	0.996412	0.91019
		2	25.46	25.51	25.58	25.5167	0.0602771		20.86	20.9	20.71	20.8233	0.100167		4.69333	1.73185	0.301065	0.275013
		3	23.83	23.88	23.92	23.8767	0.0450925		21.14	21.21	21.12	21.1567	0.0472582		2.72	-0.241481	1.18221	1.07991
Samsun nn	1	1	24.05	23.55	23.93	23.8433	0.261024		21.06	20.97	21.01	21.0133	0.0450925		2.83	-0.131481	1.09542	1.00063		1	0.156402	a
		2	24.93	25.15	24.98	25.02	0.115326		21.65	21.72	21.87	21.7467	0.112398		3.27333	0.311852	0.805607	0.735896
		3	23.74	23.81	23.87	23.8067	0.0650641		20.95	21.03	20.91	20.9633	0.061101		2.84333	-0.118148	1.08534	0.991424
	2	1	23.56	23.68	23.65	23.63	0.06245		21.79	21.85	21.93	21.8567	0.0702377		1.77333	-1.18815	2.2786	2.08143
		2	22.95	22.83	22.78	22.8533	0.0873689		20.5	20.72	20.66	20.6267	0.113725		2.22667	-0.734815	1.66418	1.52018
		3	24.09	24.02	23.98	24.03	0.0556776		20.77	20.81	20.87	20.8167	0.0503322		3.21333	0.251852	0.839818	0.767146
	3	1	24.68	24.75	24.74	24.7233	0.0378594		21.26	21.41	21.37	21.3467	0.0776745		3.37667	0.415185	0.749923	0.685031
		2	25.19	25.26	25.3	25.25	0.0556776		21.42	21.53	21.56	21.5033	0.0737111		3.74667	0.785185	0.580277	0.530065
		3	24.27	24.4	24.37	24.3467	0.0680686		20.97	21.03	20.93	20.9767	0.0503322		3.37	0.408519	0.753397	0.688203
Mock Samsun NN			40	40	40	40	0		21.57	21.62	21.69	21.6267	0.0602771		18.3733	15.4119	2.29388e-05	2.09538e-05
Mock Samsun nn			40	40	40	40	0		21.45	21.56	21.61	21.54	0.0818535		18.46	15.4985	2.16014e-05	1.97321e-05
														nn average	2.96148		1.09473
																mult factor	0.913468
Positive Control			15.87	15.66	15.79	15.7733	0.105987		20.73	20.77	20.81	20.77	0.04
Negative Control			40	40	40	40	0		21.09	21.16	21.21	21.1533	0.0602771
