# Supplementary material for: The N gene protects tomato plants from tomato brown rugose fruit virus infection
Source: Plant Biotechnol J. 2025 Jul 2;23(10):4339–49. doi: 10.1111/pbi.70237 (PMC12483991; doi:10.1111/pbi.70237)
Supplement: Supplementary file 4 — Table S3 (a) Relative N expression levels in ToBRFV‐infected tomatoNN 21 dpi, 22 °C (Table 1, Trial 1, Exp1‐Exp3). (b) Relative expression level of N gene in tomatoNN ToBRFV‐infected plants 21 dpi 22 °C (Table 1, Trial 2, Exp 4 and Exp 5). [file PBI-23-4339-s003.xlsx]

## Sheet: S3a_N expression Trial 1 22C
Supplementary Table S3a. Relative N expression levels in ToBRFV-infected tomatoNN 21 dpi, 22ºC (Table1, Trial 1, Exp1-Exp3)
			N Ct						Actin Ct								2^-(delta-delta-ct)
Cultivar/Line	Trial 1	Plant No.	Technical	Technical	Technical	Average	Standard		Technical	Technical	Technical	Average	Standard		delta-ct	delta-delta-ct	Fold gene change	average N RNA level	Standard error of the mean
	Exp		Replicate 1	Replicate 2	Replicate 3		deviation		Replicate 1	Replicate 2	Replicate 3		deviation
Tomatoᴺᴺ	1	1	18.82	19.01	18.85	18.8933	0.102144		20.88	20.82	20.78	20.8267	0.0503322		-1.93333	-0.203333	1.15136	1.2147	0.0292824
		2	18.63	18.49	18.7	18.6067	0.106927		20.78	20.74	20.69	20.7367	0.0450925		-2.13	-0.4	1.31951
		3	19.06	18.83	18.84	18.91	0.13		20.56	20.64	20.72	20.64	0.08		-1.73	0	1
	2	1	18.53	18.69	18.71	18.6433	0.0986577		20.6	20.67	20.65	20.64	0.0360555		-1.99667	-0.266667	1.20303
		2	18.37	18.46	18.42	18.4167	0.0450925		20.39	20.45	20.48	20.44	0.0458258		-2.02333	-0.293333	1.22547
		3	18.59	18.71	18.61	18.6367	0.064291		20.74	20.76	20.7	20.7333	0.0305505		-2.09667	-0.366667	1.28937
	3	1	18.34	18.37	18.25	18.32	0.06245		20.41	20.47	20.54	20.4733	0.0650641		-2.15333	-0.423333	1.34102
		2	18.58	18.61	18.65	18.6133	0.0351188		20.42	20.47	20.57	20.4867	0.0763763		-1.87333	-0.143333	1.10445
		3	18.68	18.62	18.64	18.6467	0.0305505		20.66	20.7	20.75	20.7033	0.0450925		-2.05667	-0.326667	1.25411
		4	18.77	18.82	18.74	18.7767	0.0404145		20.83	20.92	20.88	20.8767	0.0450925		-2.1	-0.37	1.29235
		5*	18.49	18.57	18.58	18.5467	0.0493288		20.55	20.49	20.51	20.5167	0.0305505		-1.97	-0.24	1.18099
Moneymaker			40	40	40	40	0		20.54	20.62	20.53	20.5633	0.0493288		19.4367	21.1667	4.24814e-07
														control (Exp-1-No.3)	-1.73
*Trial 1, Exp3 Plant 5 tested positive for ToBRFV

## Sheet: S3b_N Expression Trial 2 22C
Supplementary Table S3b. Relative expression level of N gene in tomatoNN ToBRFV infected plants 21 dpi 22ºC (Table 1, Trial 2, Exp 4 and Exp 5).
			N						Actin								2^-(delta-delta-ct)
Cultivar/Line	Trial 2	Plant No.	Technical	Technical	Technical	Average	Standard		Technical	Technical	Technical	Average	Standard		Delta-Ct	Delta-delta-ct	Fold change	average N RNA level	Standard error of the mean
	Exp		Replicate 1	Replicate 2	Replicate 3		deviation		Replicate 1	Replicate 2	Replicate 3		deviation
Tomatoᴺᴺ	4	1	19.28	19.19	18.95	19.14	0.170587		21	20.82	20.78	20.8667	0.117189		-1.72667	0.00333333	0.997692	1.29176	0.051968
		2*	19.03	18.55	18.58	18.72	0.268887		20.8	20.54	20.59	20.6433	0.137961		-1.92333	-0.193333	1.1434
		3	18.6	18.73	18.4	18.5767	0.166233		20.64	20.74	20.81	20.73	0.08544		-2.15333	-0.423333	1.34102
		4	18.59	18.6	18.64	18.61	0.0264575		20.65	20.65	20.6	20.6333	0.0288675		-2.02333	-0.293333	1.22547
		5	18.27	18.14	18.02	18.1433	0.125033		20.33	20.44	20.47	20.4133	0.0737111		-2.27	-0.54	1.45397
	5	1	18.59	18.71	18.61	18.6367	0.064291		20.74	20.76	20.75	20.75	0.01		-2.11333	-0.383333	1.30435
		2	18.17	18.38	18.44	18.33	0.141774		20.35	20.49	20.47	20.4367	0.0757188		-2.10667	-0.376667	1.29834
		3	18.45	18.31	18.26	18.34	0.0984886		20.32	20.37	20.24	20.31	0.0655744		-1.97	-0.24	1.18099
		4	18.62	18.6	18.66	18.6267	0.0305505		20.65	20.76	20.94	20.7833	0.146401		-2.15667	-0.426667	1.34412
		5	18.67	18.42	18.44	18.51	0.138924		20.83	21.12	20.88	20.9433	0.155027		-2.43333	-0.703333	1.62826
Moneymaker			40	40	40	40	0		20.27	20.38	20.53	20.3933	0.130512		19.6067	21.3367	3.77592e-07
														control (Exp-4-No.1)	-1.73
*Trial 2, Exp4 Plant 2 tested positive for ToBRFV
